# Supplementary material for: IMU-Based Wearable Insoles in Clinical Settings: Key Parameters Differentiating Clinical and Non-Clinical Populations
Source: Sensors (Basel). 2026 Mar 12;26(6):1802. doi: 10.3390/s26061802 (PMC13029998; doi:10.3390/s26061802)
Supplement: Supplementary file 1 [file sensors-26-01802-s001.zip]

Archive with 1 entries (1 files):
- sensors-4164234-supplementary.xlsx
