# Supplementary material for: IMU-Based Wearable Insoles in Clinical Settings: Key Parameters Differentiating Clinical and Non-Clinical Populations
Source: Sensors (Basel). 2026 Mar 12;26(6):1802. doi: 10.3390/s26061802 (PMC13029998; doi:10.3390/s26061802)
Supplement: Supplementary file 1 [file sensors-26-01802-s001.zip › sensors-4164234-supplementary.xlsx]

## Sheet: Foot condition
	Plantar scan	physical foot examination
	Foot type	Subtalar Joint ROM (normal, increased, decreased)	Ankle ROM (normal, increased, decreased)	Is it painful	If yes, please specify area		condition		statistic
1	Flexible Pes Planus	Normal	Normal	No					people have foot pain	16
2	pes planus	Normal	Normal	No					people have ankle ROM decrease	21
3	Pes Rectus	Normal	Normal	No					people have subtalar ROM decrease	12
4	pes cavus	Decreased	Decreased	Yes	plantar 4/5th MPJt		Plantar fasciitis
5	N/A	Normal	Decreased	No			Achille Tendinopathy
6	N/A	N/A	N/A	N/A			Fibular tendinopathy
7	N/A	N/A	N/A	N/A
8	N/A	N/A	N/A	N/A
9	Flexible Pes Planus	Increased	Increased	Yes	Tarsek Tunnel / Deltoid ligament
10	Pes Rectus	Normal	Normal	No
11	pes planus	Decreased	Decreased	No
12	N/A	N/A	N/A	N/A			peripheral artery disease / chornic ankle instability
13	Pes Rectus	Normal	Normal	No			fall risk / knee sprain
14	pes planus	Normal	Decreased	Yes	1st MPJ		metatarsalgia
15	Pes Rectus	Decreased	Decreased	Yes	1st MPJ
16	assymetric	Decreased	Decreased	Yes	ankle OA
17	pes cavus	Normal	Decreased	No			diabetes
18	Pes Rectus	Normal	Normal	No			metatarsalgia
19	Rigid Pes Cavus	Decreased	Normal	No
20	Pes Rectus	Normal	Normal	No
21	Pes Rectus	Normal	Decreased	Yes	midfoot OA		metatarsalgia
22	Pronated	Decreased	Decreased	No
23	pes planus	Normal	Decreased	No			diabetes
24	pes planus	Normal	Decreased	Yes	Plantar forefoot		fall risk
25	N/A	N/A	N/A	N/A			Plantar fasciitis
26	Pes Rectus	Decreased	Decreased	Yes	plantar forefoot
27	N/A	N/A	N/A	N/A
28	pes planus	Increased	Normal	No			PIRIFORMIS SYNDROME
29	Pes Rectus	Decreased	Decreased	Yes	Antero-lateral ankle		Plantar fasciitis
30	Pes Rectus	Normal	Decreased	Yes	lateral ankle
31	Pes Rectus	Decreased	Decreased	Yes	Plantar forefoot/digits		fall risk
32	Pes Rectus	Decreased	Decreased	Yes	Lateral leg		Wears AFO typically for hemiplegia
33	N/A	N/A	N/A	N/A
34	Rigid Pes Cavus	Decreased	Decreased	No			diabetes
35	Flexible Pes Planus	Increased	Decreased	Yes	arch pain		Plantar fasciitis
36	pes planus	Decreased	Decreased	Yes	medial ankle		foot drop
37	N/A	N/A	N/A	N/A			Plantar fasciitis
38	pes planus	Increased	Decreased	Yes	plantar arch, dorsal midfoot		Plantar fasciitis
39	pes planus	Normal	Decreased	Yes	Plantar lateral forefoot		fall risk
